# Supplementary material for: Rab12 is a regulator of LRRK2 and its activation by damaged lysosomes
Source: eLife. 2023 Oct 24;12:e87255. doi: 10.7554/eLife.87255 (PMC10708889; doi:10.7554/eLife.87255)
Supplement: Figure 1—source data 1. [file elife-87255-fig1-data1.zip]

Archive with 16 entries (16 files):
- Figure 1D Source Data GAPDH_800.tif
- __MACOSX/._Figure 1D Source Data GAPDH_800.tif
- Figure 1D Source Data LRRK2_800.tif
- __MACOSX/._Figure 1D Source Data LRRK2_800.tif
- Figure 1D Source Data pRab10_700.tif
- __MACOSX/._Figure 1D Source Data pRab10_700.tif
- Figure 1D Source Data Rab8a_700.tif
- __MACOSX/._Figure 1D Source Data Rab8a_700.tif
- Figure 1D Source Data Rab10_800.tif
- __MACOSX/._Figure 1D Source Data Rab10_800.tif
- Figure 1D Source Data Rab12_800.tif
- Figure 1E Source Data GAPDH_chemi.tif
- Figure 1E Source Data Rab12_700.tif
- Figure 1F Source Data Rab10 and GAPDH 1 and 2_800.tif
- Figure 1F Source Data Rab10 and GAPDH 3.tif
- __MACOSX/._Figure 1F Source Data Rab10 and GAPDH 3.tif
