# Supplementary material for: Rab12 is a regulator of LRRK2 and its activation by damaged lysosomes
Source: eLife. 2023 Oct 24;12:e87255. doi: 10.7554/eLife.87255 (PMC10708889; doi:10.7554/eLife.87255)
Supplement: Figure 1—figure supplement 1—source data 1. [file elife-87255-fig1-figsupp1-data1.zip]

Archive with 2 entries (2 files):
- Figure 1F Source Data_LRRK2 Rab10 and GAPDH_800.tif
- Figure 1F Source Data_pRab10_700.tif
