# Supplementary material for: Rab12 is a regulator of LRRK2 and its activation by damaged lysosomes
Source: eLife. 2023 Oct 24;12:e87255. doi: 10.7554/eLife.87255 (PMC10708889; doi:10.7554/eLife.87255)
Supplement: Figure 2—source data 1. [file elife-87255-fig2-data1.zip]

Archive with 10 entries (10 files):
- Figure 2A and C Source Data_GAPDH_800.tif
- __MACOSX/._Figure 2A and C Source Data_GAPDH_800.tif
- Figure 2A and C Source Data_Rab10_800.tif
- __MACOSX/._Figure 2A and C Source Data_Rab10_800.tif
- Figure 2A Source Data_pRab10_700.tif
- __MACOSX/._Figure 2A Source Data_pRab10_700.tif
- Figure 2A Source Data_Rab12 and pRab12_700.tif
- __MACOSX/._Figure 2A Source Data_Rab12 and pRab12_700.tif
- Figure 2D Source Data_pRab12 and GAPDH_Chemi.tif
- __MACOSX/._Figure 2D Source Data_pRab12 and GAPDH_Chemi.tif
