# Supplementary material for: Rab12 is a regulator of LRRK2 and its activation by damaged lysosomes
Source: eLife. 2023 Oct 24;12:e87255. doi: 10.7554/eLife.87255 (PMC10708889; doi:10.7554/eLife.87255)
Supplement: Figure 2—figure supplement 1—source data 1. [file elife-87255-fig2-figsupp1-data1.zip]

Archive with 7 entries (7 files):
- Figure 2-fig supplement 1A_GAPDH_800.tif
- Figure 2-fig supplement 1A_Rab12_700.tif
- Figure 2-fig supplement 1B-E_GAPDH_Chemi.tif
- Figure 2-fig supplement 1B-E_pRab10_Chemi.tif
- Figure 2-fig supplement 1B-E_pRab12_Chemi.tif
- Figure 2-fig supplement 1B-E_Rab10_Chemi.tif
- Figure 2-fig supplement 1B-E_Rab12_Chemi.tif
