# Supplementary material for: Rab12 is a regulator of LRRK2 and its activation by damaged lysosomes
Source: eLife. 2023 Oct 24;12:e87255. doi: 10.7554/eLife.87255 (PMC10708889; doi:10.7554/eLife.87255)
Supplement: Figure 3—source data 1. [file elife-87255-fig3-data1.zip]

Archive with 11 entries (11 files):
- Figure 3D Source Data_Rab12_800_5 and 6.tif
- Figure 3A and B Source Data_HA_800_1 and 2.tif
- Figure 3A and B Source Data_HA_800_3 and 4.tif
- Figure 3A and B Source Data_LAMP1_700_1 and 2.tif
- Figure 3A and B Source Data_pRab12 and Gal3_700_1 and 2.tif
- Figure 3A and B Source Data_pRab12 and Gal3_800_1 and 2.tif
- Figure 3A and B Source Data_total Rab10 and pRab10_700_1 and 2.tif
- Figure 3A and B Source Data_total Rab10 and pRab10_800_1 and 2.tif
- Figure 3D Source Data_HA_800_5 and 6.tif
- Figure 3D Source Data_Rab12_800_1 and 2.tif
- Figure 3D Source Data_Rab12_800_3 and 4.tif
