# Supplementary material for: Rab12 is a regulator of LRRK2 and its activation by damaged lysosomes
Source: eLife. 2023 Oct 24;12:e87255. doi: 10.7554/eLife.87255 (PMC10708889; doi:10.7554/eLife.87255)
Supplement: Figure 3—figure supplement 1—source data 1. [file elife-87255-fig3-figsupp1-data1.zip]

Archive with 26 entries (25 files):
- Raw Blots for Figure 3_figure supplement 1 2/
- __MACOSX/._Raw Blots for Figure 3_figure supplement 1 2
- Raw Blots for Figure 3_figure supplement 1 2/Figure 3_figure supplement 1B_Rab10_700_3+4.TIF
- __MACOSX/Raw Blots for Figure 3_figure supplement 1 2/._Figure 3_figure supplement 1B_Rab10_700_3+4.TIF
- Raw Blots for Figure 3_figure supplement 1 2/Figure 3_figure supplement 1B_HA_800_5+6.TIF
- __MACOSX/Raw Blots for Figure 3_figure supplement 1 2/._Figure 3_figure supplement 1B_HA_800_5+6.TIF
- Raw Blots for Figure 3_figure supplement 1 2/Figure 3_figure supplement 1B_HA_800_1+2.TIF
- __MACOSX/Raw Blots for Figure 3_figure supplement 1 2/._Figure 3_figure supplement 1B_HA_800_1+2.TIF
- Raw Blots for Figure 3_figure supplement 1 2/Figure 3_figure supplement 1E_LAMP1_2.TIF
- __MACOSX/Raw Blots for Figure 3_figure supplement 1 2/._Figure 3_figure supplement 1E_LAMP1_2.TIF
- Raw Blots for Figure 3_figure supplement 1 2/Figure 3_figure supplement 1E_Rab12_1.TIF
- __MACOSX/Raw Blots for Figure 3_figure supplement 1 2/._Figure 3_figure supplement 1E_Rab12_1.TIF
- Raw Blots for Figure 3_figure supplement 1 2/Figure 3_figure supplement 1E_LAMP1_3.TIF
- __MACOSX/Raw Blots for Figure 3_figure supplement 1 2/._Figure 3_figure supplement 1E_LAMP1_3.TIF
- Raw Blots for Figure 3_figure supplement 1 2/Figure 3_figure supplement 1B_HA_800_3+4.TIF
- __MACOSX/Raw Blots for Figure 3_figure supplement 1 2/._Figure 3_figure supplement 1B_HA_800_3+4.TIF
- Raw Blots for Figure 3_figure supplement 1 2/Figure 3_figure supplement 1E_Rab12_2.TIF
- __MACOSX/Raw Blots for Figure 3_figure supplement 1 2/._Figure 3_figure supplement 1E_Rab12_2.TIF
- Raw Blots for Figure 3_figure supplement 1 2/Figure 3_figure supplement 1E_LAMP1_1.TIF
- __MACOSX/Raw Blots for Figure 3_figure supplement 1 2/._Figure 3_figure supplement 1E_LAMP1_1.TIF
- Raw Blots for Figure 3_figure supplement 1 2/Figure 3_figure supplement 1B_rab10_700_5+6.TIF
- __MACOSX/Raw Blots for Figure 3_figure supplement 1 2/._Figure 3_figure supplement 1B_rab10_700_5+6.TIF
- Raw Blots for Figure 3_figure supplement 1 2/Figure 3_figure supplement 1E_Rab12_3.TIF
- __MACOSX/Raw Blots for Figure 3_figure supplement 1 2/._Figure 3_figure supplement 1E_Rab12_3.TIF
- Raw Blots for Figure 3_figure supplement 1 2/Figure 3_figure supplement 1B_totalRab10+pRab10_700_1+2.TIF
- __MACOSX/Raw Blots for Figure 3_figure supplement 1 2/._Figure 3_figure supplement 1B_totalRab10+pRab10_700_1+2.TIF
