# Supplementary material for: Rab12 is a regulator of LRRK2 and its activation by damaged lysosomes
Source: eLife. 2023 Oct 24;12:e87255. doi: 10.7554/eLife.87255 (PMC10708889; doi:10.7554/eLife.87255)
Supplement: Figure 4—source data 1. [file elife-87255-fig4-data1.zip]

Archive with 74 entries (73 files):
- Raw Blots for Figure 4/
- __MACOSX/._Raw Blots for Figure 4
- Raw Blots for Figure 4/Figure 4D_4-5_HA_800.TIF
- __MACOSX/Raw Blots for Figure 4/._Figure 4D_4-5_HA_800.TIF
- Raw Blots for Figure 4/Figure 4B Source Data_pRab10_3_700.TIF
- __MACOSX/Raw Blots for Figure 4/._Figure 4B Source Data_pRab10_3_700.TIF
- Raw Blots for Figure 4/Figure 4C Source Data_LAMP1_pRab10_1_2_800.TIF
- __MACOSX/Raw Blots for Figure 4/._Figure 4C Source Data_LAMP1_pRab10_1_2_800.TIF
- Raw Blots for Figure 4/Figure 4C Source Data_Rab10_4_5_700.TIF
- __MACOSX/Raw Blots for Figure 4/._Figure 4C Source Data_Rab10_4_5_700.TIF
- Raw Blots for Figure 4/Figure 4B Source Data_pRab10_2_700.TIF
- __MACOSX/Raw Blots for Figure 4/._Figure 4B Source Data_pRab10_2_700.TIF
- Raw Blots for Figure 4/Figure 4D_LRRK2_700_6-7.TIF
- __MACOSX/Raw Blots for Figure 4/._Figure 4D_LRRK2_700_6-7.TIF
- Raw Blots for Figure 4/Figure 4C Source Data_Rab10_1_2_700.TIF
- __MACOSX/Raw Blots for Figure 4/._Figure 4C Source Data_Rab10_1_2_700.TIF
- Raw Blots for Figure 4/Figure 4D_HA_800_1.TIF
- __MACOSX/Raw Blots for Figure 4/._Figure 4D_HA_800_1.TIF
- Raw Blots for Figure 4/Figure 4C Source Data_LAMP1_pRab10_4_5_800.TIF
- __MACOSX/Raw Blots for Figure 4/._Figure 4C Source Data_LAMP1_pRab10_4_5_800.TIF
- Raw Blots for Figure 4/Figure 4B Source Data_Rab10_1_800.TIF
- __MACOSX/Raw Blots for Figure 4/._Figure 4B Source Data_Rab10_1_800.TIF
- Raw Blots for Figure 4/Figure 4D_LAMP1_800_1.TIF
- __MACOSX/Raw Blots for Figure 4/._Figure 4D_LAMP1_800_1.TIF
- Raw Blots for Figure 4/Figure 4D_LRRK2_700_1.TIF
- __MACOSX/Raw Blots for Figure 4/._Figure 4D_LRRK2_700_1.TIF
- Raw Blots for Figure 4/Figure 4D_HA_800_2.TIF
- __MACOSX/Raw Blots for Figure 4/._Figure 4D_HA_800_2.TIF
- Raw Blots for Figure 4/Figure 4D_LRRK2_700_3.TIF
- __MACOSX/Raw Blots for Figure 4/._Figure 4D_LRRK2_700_3.TIF
- Raw Blots for Figure 4/Figure 4A_LAMP2+Gal3_800_1.TIF
- __MACOSX/Raw Blots for Figure 4/._Figure 4A_LAMP2+Gal3_800_1.TIF
- Raw Blots for Figure 4/Figure 4D_LRRK2_700_2.TIF
- __MACOSX/Raw Blots for Figure 4/._Figure 4D_LRRK2_700_2.TIF
- Raw Blots for Figure 4/Figure 4D_HA_800_3.TIF
- __MACOSX/Raw Blots for Figure 4/._Figure 4D_HA_800_3.TIF
- Raw Blots for Figure 4/Figure 4A_LRRK2_700_3.TIF
- __MACOSX/Raw Blots for Figure 4/._Figure 4A_LRRK2_700_3.TIF
- Raw Blots for Figure 4/Figure 4A_vinculin_800_1.TIF
- __MACOSX/Raw Blots for Figure 4/._Figure 4A_vinculin_800_1.TIF
- Raw Blots for Figure 4/Figure 4A_LRRK2_700_2.TIF
- __MACOSX/Raw Blots for Figure 4/._Figure 4A_LRRK2_700_2.TIF
- Raw Blots for Figure 4/Figure 4D_4-5_LRRK2-Gal3_700.TIF
- __MACOSX/Raw Blots for Figure 4/._Figure 4D_4-5_LRRK2-Gal3_700.TIF
- Raw Blots for Figure 4/Figure 4C Source Data_LAMP1_pRab10_6_7_800.TIF
- __MACOSX/Raw Blots for Figure 4/._Figure 4C Source Data_LAMP1_pRab10_6_7_800.TIF
- Raw Blots for Figure 4/Figure 4A_HA_800_2.TIF
- __MACOSX/Raw Blots for Figure 4/._Figure 4A_HA_800_2.TIF
- Raw Blots for Figure 4/Figure 4C Source Data_Rab10_8_700.TIF
- __MACOSX/Raw Blots for Figure 4/._Figure 4C Source Data_Rab10_8_700.TIF
- Raw Blots for Figure 4/Figure 4A_HA_800_3.TIF
- __MACOSX/Raw Blots for Figure 4/._Figure 4A_HA_800_3.TIF
- Raw Blots for Figure 4/Figure 4A_LRRK2_700_1.TIF
- __MACOSX/Raw Blots for Figure 4/._Figure 4A_LRRK2_700_1.TIF
- Raw Blots for Figure 4/Figure 4C Source Data_LAMP1_pRab10_8_800.TIF
- __MACOSX/Raw Blots for Figure 4/._Figure 4C Source Data_LAMP1_pRab10_8_800.TIF
- Raw Blots for Figure 4/Figure 4A_LRRK2_700_4.TIF
- __MACOSX/Raw Blots for Figure 4/._Figure 4A_LRRK2_700_4.TIF
- Raw Blots for Figure 4/Figure 4A_HA_800_4.TIF
- __MACOSX/Raw Blots for Figure 4/._Figure 4A_HA_800_4.TIF
- Raw Blots for Figure 4/Figure 4D_LAMP1_HA_800_6-7.png
- __MACOSX/Raw Blots for Figure 4/._Figure 4D_LAMP1_HA_800_6-7.png
- Raw Blots for Figure 4/Figure 4C Source Data_LAMP1_pRab10_3_800.TIF
- __MACOSX/Raw Blots for Figure 4/._Figure 4C Source Data_LAMP1_pRab10_3_800.TIF
- Raw Blots for Figure 4/Figure 4D_Gal3_700_1.TIF
- __MACOSX/Raw Blots for Figure 4/._Figure 4D_Gal3_700_1.TIF
- Raw Blots for Figure 4/Figure 4B Source Data_LAMP1 and pRab10_1_700.TIF
- __MACOSX/Raw Blots for Figure 4/._Figure 4B Source Data_LAMP1 and pRab10_1_700.TIF
- Raw Blots for Figure 4/Figure 4C Source Data_Rab10_3_700.TIF
- __MACOSX/Raw Blots for Figure 4/._Figure 4C Source Data_Rab10_3_700.TIF
- Raw Blots for Figure 4/Figure 4C Source Data_Rab10_6_7_700.TIF
- __MACOSX/Raw Blots for Figure 4/._Figure 4C Source Data_Rab10_6_7_700.TIF
- Raw Blots for Figure 4/Figure 4A_LAMP1+HA_700_1.TIF
- __MACOSX/Raw Blots for Figure 4/._Figure 4A_LAMP1+HA_700_1.TIF
